# Supplementary material for: Genome-Wide Association Analysis Identified BMPR1A as a Novel Candidate Gene Affecting the Number of Thoracic Vertebrae in a Large White × Minzhu Intercross Pig Population
Source: Animals (Basel). 2020 Nov 22;10(11):2186. doi: 10.3390/ani10112186 (PMC7700692; doi:10.3390/ani10112186)
Supplement: Supplementary file 1 [file animals-10-02186-s001.zip]

Archive with 5 entries (4 files):
- Supplementary File/
- Supplementary File/Figure S1.docx
- Supplementary File/Table S2.docx
- Supplementary File/Table S3.docx
- Supplementary File/Table S1.docx
